# Supplementary material for: The human PINK1 locus is regulated in vivo by a non-coding natural antisense RNA during modulation of mitochondrial function
Source: BMC Genomics. 2007 Mar 15;8:74. doi: 10.1186/1471-2164-8-74 (PMC1831481; doi:10.1186/1471-2164-8-74)
Supplement: Additional file 2 — Bioinformatic analysis of the PINK1 locus. Alignment of the 5' upstream regions (promoter) of PINK1 in mouse and human. Prediction of transcription factor binding sites within the PINK1 5' region. Examination of the 'intergenic' region between the 3' end of DDOST and the 5' end of naPINK1 identified sequences for endogenous microRNA's. [file 1471-2164-8-74-S2.xls]

## Sheet: Conservation Human Mouse
Sequence conservation derived from the Kalign alignment of Human chr.1:20825000-20865000 and Mouse chr.4:137680000:137710000 (reverse complement)
	Percentage identity		Average identity in all exons:
Upstream PINK1	0.5		0.8258
PINK1_exon1	0.81
Intron1	0.55		Average identity in all introns:
PINK1_exon2	0.75		0.5841
Intron2	0.63
PINK1_exon3	0.91
Intron3	0.58
PINK1_exon4	0.84
Intron4	0.55
PINK1_exon5	0.8
Intron5	0.55
PINK1_exon6	0.77
Intron6	0.49
PINK1_exon7	0.86
Intron7	0.54
PINK1_exon8	0.63		Start of natural antisense expression
Intergenic	0.42
DDOST11	0.63
Intron10	0.6
DDOST10	0.94
Intron9	0.7
DDOST9	0.88
Intron8	0.57
DDOST8	0.92
Intron7	0.61
DDOST7	0.85
Intron6	0.59
DDOST6	0.83
Intron5	0.55
DDOST5	0.87
Intron4	0.62
DDOST4	0.88
Intron3	0.6
DDOST3	0.89
Intron2	0.56
DDOST2	0.88
Intron1	0.64
DDOST1	0.75
Upstream DDOST	0.52

## Sheet: PINK1 positive strand
Pink1 positive strand
Start Position	End Position	Strand	Description
20827554	20827567	1	RORalfa-2 - 10.191
20827899	20827918	1	p53 - 17.402
20828171	20828182	1	Irf-1 - 11.261
20828193	20828204	1	Irf-1 - 9.74
20828228	20828237	1	MEF2 - 9.424
20828270	20828281	1	TEF-1 - 8.821
20828329	20828339	1	p50 - 8.521
20828406	20828417	1	Irf-1 - 9.661
20828856	20828869	1	COUP-TF - 10.164
20829059	20829072	1	COUP-TF - 9.257
20829079	20829090	1	TEF-1 - 9.284
20829310	20829323	1	HNF-1 - 12.814
20829366	20829380	1	RXR-VDR - 10.922
20829622	20829633	1	Irf-1 - 8.598
20829635	20829648	1	HNF-1 - 10.621
20829641	20829650	1	MEF2 - 10.632
20829957	20829970	1	Evi-1 - 12.685
20830381	20830392	1	bZIP911 - 9.364
20830406	20830413	1	craHsap41122 - Regulatory features from cisRED database, http://www.cisred.org
20830472	20830485	1	COUP-TF - 10.122
20830485	20830494	1	MEF2 - 8.783
20830509	20830520	1	Myf - 7.31
20830533	20830542	1	MEF2 - 9.868
20830598	20830609	1	Myf - 8.623
20830673	20830692	1	Staf - 15.619
20830846	20830859	1	COUP-TF - 9.521
20830864	20830875	1	craHsap41134 - Regulatory features from cisRED database, http://www.cisred.org
20830902	20830909	1	craHsap41142 - Regulatory features from cisRED database, http://www.cisred.org
20831013	20831020	1	craHsap41154 - Regulatory features from cisRED database, http://www.cisred.org
20831107	20831118	1	TEF-1 - 8.648
20831280	20831293	1	COUP-TF - 10.726
20831390	20831399	1	MEF2 - 11.533
20831679	20831690	1	TEF-1 - 10.906
20831709	20831716	1	craHsap41169 - Regulatory features from cisRED database, http://www.cisred.org
20831730	20831740	1	p50 - 11.563
20831807	20831826	1	PPARgamma-RXRal - 19.023
20831830	20831841	1	Myf - 9.881
20831833	20831844	1	Myf - 9.793
20831887	20831894	1	craHsap41177 - Regulatory features from cisRED database, http://www.cisred.org
20831895	20831902	1	craHsap41190 - Regulatory features from cisRED database, http://www.cisred.org
20831902	20831915	1	COUP-TF - 9.607
20831930	20831937	1	craHsap41201 - Regulatory features from cisRED database, http://www.cisred.org
20832026	20832039	1	COUP-TF - 8.882
20832057	20832066	1	craHsap41212 - Regulatory features from cisRED database, http://www.cisred.org
20832310	20832315	1	craHsap41221 - Regulatory features from cisRED database, http://www.cisred.org
20832429	20832440	1	Irf-1 - 10.653
20832437	20832444	1	craHsap41233 - Regulatory features from cisRED database, http://www.cisred.org
20832489	20832499	1	p50 - 9.356
20832535	20833015	1	PINK1 – Exon1: ENSE00001041281
20832589	20832600	1	Myf - 8.81
20832592	20832603	1	Myf - 8.504
20832595	20832606	1	Myf - 8.182
20832639	20832650	1	Myf - 8.132
20832672	20832683	1	Myf - 7.504
20833096	20833106	1	Brachyury - 14.092
20833183	20833192	1	MEF2 - 9.358
20833323	20833334	1	TEF-1 - 10.134
20833683	20833692	1	MEF2 - 9.917
20833699	20833708	1	MEF2 - 8.832
20834039	20834052	1	COUP-TF - 9.994
20834053	20834072	1	PPARgamma-RXRal - 13.145
20834258	20834271	1	HNF-1 - 9.945
20834265	20834278	1	HNF-1 - 9.294
20834360	20834373	1	RORalfa-2 - 9.077
20834706	20834719	1	RORalfa-2 - 8.715
20834743	20834754	1	Irf-1 - 8.674
20835063	20835074	1	Irf-1 - 8.744
20835227	20835238	1	Myf - 8.05
20835279	20835288	1	MEF2 - 7.968
20835368	20835377	1	MEF2 - 8.567
20835779	20835790	1	Myf - 9.117
20835917	20835928	1	Myf - 8.284
20836231	20836242	1	Irf-1 - 8.809
20836237	20836248	1	Irf-1 - 8.801
20836288	20836298	1	p50 - 9.946
20836345	20836356	1	Myf - 7.989
20836470	20836480	1	p50 - 10.577
20836529	20836540	1	TEF-1 - 9.835
20836750	20836761	1	bZIP911 - 9.695
20836816	20836827	1	bZIP911 - 10.596
20836922	20837209	1	PINK1 – Exon2: ENSE00001041274

## Sheet: DDOST neg strand
DDOST negative strand to PINK1
Start Position	End Position	Strand	Description
20859961	20860071	-1	DDOST – Exon2: ENSE00000756217
20859999	20860009	-1	p50 - 9.999
20860000	20860010	-1	p50 - 11.476
20860045	20860056	-1	TEF-1 - 8.765
20860115	20860125	-1	p50 - 10.176
20860116	20860126	-1	p50 - 10.491
20860122	20860133	-1	Myf - 7.965
20860277	20860531	-1	DDOST – Exon1: ENSE00001281974
20860436	20860447	-1	Myf - 10.773
20860656	20860667	-1	bZIP911 - 10.4
20860701	20860712	-1	Myf - 7.989
20860800	20860810	-1	p50 - 8.96
20861084	20861095	-1	Irf-1 - 8.807
20861159	20861168	-1	MEF2 - 12.14
20861259	20861266	-1	craHsap416571 - Regulatory features from cisRED database, http://www.cisred.org
20861486	20861497	-1	Myf - 8.471
20861517	20861528	-1	TEF-1 - 8.35
20861539	20861546	-1	craHsap416553 - Regulatory features from cisRED database, http://www.cisred.org
20861539	20861548	-1	craHsap416537 - Regulatory features from cisRED database, http://www.cisred.org
20861554	20861563	-1	craHsap416520 - Regulatory features from cisRED database, http://www.cisred.org
20861727	20861738	-1	bZIP911 - 11.248
20861739	20861749	-1	p50 - 8.513
20861783	20861792	-1	craHsap416508 - Regulatory features from cisRED database, http://www.cisred.org
20861868	20861879	-1	Myf - 11.255
20861877	20861888	-1	Irf-1 - 9.262
20861932	20861939	-1	craHsap416490 - Regulatory features from cisRED database, http://www.cisred.org
20861939	20861956	-1	craHsap416482 - Regulatory features from cisRED database, http://www.cisred.org
20862314	20862323	-1	MEF2 - 10.026
20862393	20862404	-1	Myf - 9.36
20862447	20862458	-1	TEF-1 - 11.132
20862671	20862681	-1	p50 - 8.725
20862736	20862747	-1	SRF - 11.756
20862809	20862820	-1	TEF-1 - 9.253
20862878	20862889	-1	Irf-1 - 9.937
20862891	20862904	-1	COUP-TF - 8.935
20862939	20862950	-1	TEF-1 - 12.553
20863250	20863263	-1	COUP-TF - 8.859
20863293	20863304	-1	Myf - 8.504
20863296	20863307	-1	Myf - 12.907
20863684	20863701	-1	Irf-2 - 13.178
20863689	20863700	-1	Irf-1 - 12.475
20863813	20863824	-1	Myf - 7.497
20864003	20864014	-1	Myf - 7.337
20864088	20864107	-1	Staf - 10.615
20864123	20864136	-1	COUP-TF - 11.14
20864161	20864172	-1	Myf - 7.706
20864276	20864285	-1	MEF2 - 9.917
20864525	20864536	-1	TEF-1 - 8.365
20864673	20864684	-1	Irf-1 - 8.674
20864770	20864781	-1	Myf - 8.032
20864822	20864833	-1	Irf-1 - 9.867
20864823	20864840	-1	Irf-2 - 13.103
20864828	20864839	-1	Irf-1 - 14.092
20865088	20865099	-1	Myf - 7.989
20865348	20865359	-1	Myf - 7.554
20865365	20865376	-1	Irf-1 - 9.731
20865435	20865446	-1	bZIP911 - 11.717
20865499	20865509	-1	p50 - 8.894
20865500	20865510	-1	p50 - 10.14
20866014	20866025	-1	bZIP911 - 9.364
20866262	20866273	-1	Myf - 9.141
20866265	20866276	-1	Myf - 9.907
20866299	20866310	-1	Myf - 8.261
20867208	20867218	-1	p50 - 9.048
20867226	20867235	-1	MEF2 - 11.533

## Sheet: DDOST to naPINK
DDOST to naPINK region on the negative strand from PINK1
Start Position	End Position	Strand	Description
20827528	20827539	-1	bZIP911 - 11.248
20827637	20827648	-1	TEF-1 - 9.986
20827661	20827670	-1	MEF2 - 9.799
20827804	20827813	-1	MEF2 - 8.382
20827848	20827857	-1	MEF2 - 9.016
20827887	20827900	-1	HNF-1 - 9.36
20827908	20827927	-1	Staf - 11.161
20828007	20828017	-1	p50 - 10.006
20828025	20828034	-1	MEF2 - 11.533
20828034	20828043	-1	MEF2 - 7.51
20828410	20828420	-1	p50 - 8.971
20828474	20828484	-1	p50 - 8.971
20828475	20828485	-1	p50 - 10.491
20828528	20828547	-1	Staf - 12.036
20828816	20828827	-1	TEF-1 - 8.648
20828835	20828846	-1	TEF-1 - 9.284
20828911	20828920	-1	MEF2 - 7.917
20829006	20829015	-1	MEF2 - 8.224
20829332	20829343	-1	Irf-1 - 9.388
20829571	20829580	-1	MEF2 - 7.955
20829823	20829842	-1	Staf - 10.244
20830140	20830153	-1	HNF-1 - 9.574
20830153	20830168	-1	SU_h - 12.211
20830240	20830259	-1	Staf - 11.109
20830286	20830297	-1	TEF-1 - 9.412
20830406	20830413	-1	craHsap41122 - Regulatory features from cisRED database, http://www.cisred.org
20830864	20830875	-1	craHsap41134 - Regulatory features from cisRED database, http://www.cisred.org
20830902	20830909	-1	craHsap41142 - Regulatory features from cisRED database, http://www.cisred.org
20830904	20830915	-1	TEF-1 - 11.246
20830980	20830989	-1	MEF2 - 7.942
20831013	20831020	-1	craHsap41154 - Regulatory features from cisRED database, http://www.cisred.org
20831206	20831225	-1	RREB-1 - 11.942
20831225	20831236	-1	Irf-1 - 12.001
20831709	20831716	-1	craHsap41169 - Regulatory features from cisRED database, http://www.cisred.org
20831729	20831739	-1	p50 - 8.523
20831730	20831740	-1	p50 - 10.713
20831737	20831750	-1	Evi-1 - 10.035
20831810	20831823	-1	COUP-TF - 13.795
20831830	20831841	-1	Myf - 7.876
20831833	20831844	-1	Myf - 11.311
20831836	20831847	-1	Myf - 7.965
20831887	20831894	-1	craHsap41177 - Regulatory features from cisRED database, http://www.cisred.org
20831895	20831902	-1	craHsap41190 - Regulatory features from cisRED database, http://www.cisred.org
20831930	20831937	-1	craHsap41201 - Regulatory features from cisRED database, http://www.cisred.org
20831950	20831969	-1	RREB-1 - 12.866
20831997	20832008	-1	Irf-1 - 9.739
20832057	20832066	-1	craHsap41212 - Regulatory features from cisRED database, http://www.cisred.org
20832230	20832243	-1	Evi-1 - 13.397
20832310	20832315	-1	craHsap41221 - Regulatory features from cisRED database, http://www.cisred.org
20832332	20832343	-1	Irf-1 - 8.869
20832384	20832395	-1	Myf - 8.471
20832417	20832430	-1	COUP-TF - 12.177
20832424	20832437	-1	COUP-TF - 9.386
20832437	20832444	-1	craHsap41233 - Regulatory features from cisRED database, http://www.cisred.org
20832489	20832499	-1	p50 - 9.227
20832518	20832529	-1	Myf - 8.311
20832592	20832603	-1	Myf - 8.504
20832660	20832671	-1	Myf - 10.032
20832675	20832686	-1	Myf - 7.852
20832678	20832689	-1	Myf - 9.255
20832876	20832887	-1	Myf - 7.395
20833183	20833192	-1	MEF2 - 14.523
20833255	20833266	-1	Myf - 10.939
20833603	20833612	-1	MEF2 - 12.411
20833683	20833692	-1	MEF2 - 10.501
20834098	20834113	-1	SU_h - 9.449
20834230	20834241	-1	bZIP911 - 10.811
20834418	20834427	-1	MEF2 - 11.533
20834746	20834756	-1	p50 - 9.048
20834764	20834773	-1	MEF2 - 11.533
20834784	20834803	-1	Staf - 10.823
20835071	20835086	-1	SU_h - 10.381
20835102	20835121	-1	Staf - 14.461
20835231	20835242	-1	TEF-1 - 9.835
20835271	20835280	-1	MEF2 - 8.409
20835279	20835288	-1	MEF2 - 8.567
20835368	20835377	-1	MEF2 - 7.968
20835383	20835394	-1	Myf - 7.36
20835425	20835436	-1	Irf-1 - 8.394
20835616	20835627	-1	Irf-1 - 12.913
20835726	20835737	-1	Irf-1 - 13.456
20835743	20835756	-1	COUP-TF - 10.295
20835782	20835793	-1	Myf - 8.471
20835847	20835858	-1	TEF-1 - 8.315
20836145	20836158	-1	COUP-TF - 10.859
20836288	20836298	-1	p50 - 10.089
20836345	20836356	-1	Myf - 7.559
20836470	20836480	-1	p50 - 8.936
20836533	20836544	-1	Myf - 8.05
20836837	20836848	-1	Myf - 7.769
20836859	20836870	-1	Irf-1 - 10.586
20836922	20836935	-1	HNF-1 - 9.741
20837421	20837434	-1	COUP-TF - 10.49
20837557	20837566	-1	MEF2 - 7.51
20838096	20838109	-1	HNF-1 - 10.377
20838299	20838312	-1	HNF-1 - 9.379
20838381	20838392	-1	Myf - 11.585
20838502	20838513	-1	Irf-1 - 8.752
20838835	20838846	-1	bZIP911 - 9.487
20838840	20838853	-1	Evi-1 - 13.61
20838876	20838887	-1	Myf - 9.471
20838998	20839012	-1	RXR-VDR - 13.239
20839012	20839023	-1	Myf - 7.919
20839144	20839155	-1	Myf - 8.006
20839301	20839311	-1	p50 - 9.77
20839628	20839649	-1	Androgen - 10.539
20839763	20839774	-1	Myf - 7.819
20839937	20839947	-1	p50 - 9.048
20839955	20839964	-1	MEF2 - 8.832
20840248	20840258	-1	p50 - 8.962
20840326	20840337	-1	Myf - 7.682
20840329	20840340	-1	Myf - 8.577
20840332	20840343	-1	Myf - 7.747
20840451	20840462	-1	Myf - 9.685
20840595	20840606	-1	Myf - 8.117
20840733	20840744	-1	Irf-1 - 8.807
20840957	20840970	-1	COUP-TF - 9.634
20841038	20841049	-1	Myf - 9.55
20841473	20841482	-1	MEF2 - 7.613
20841752	20841763	-1	Irf-1 - 8.752
20842046	20842057	-1	Myf - 8.269
20842080	20842091	-1	Irf-1 - 8.871
20842092	20842103	-1	Myf - 7.352
20842115	20842126	-1	Myf - 10.773
20842118	20842129	-1	Myf - 7.489
20842225	20842234	-1	MEF2 - 8.069
20842404	20842423	-1	RREB-1 - 12.425
20842405	20842424	-1	RREB-1 - 12.751
20842412	20842431	-1	RREB-1 - 12.417
20842415	20842434	-1	RREB-1 - 12.234
20842430	20842440	-1	p50 - 9.946
20842972	20842981	-1	MEF2 - 10.075
20843132	20843141	-1	MEF2 - 7.98
20843250	20843261	-1	TEF-1 - 11.125
20843369	20843388	-1	Staf - 13.33
20843647	20843658	-1	Myf - 7.852
20843650	20843661	-1	Myf - 8.447
20843975	20843985	-1	Brachyury - 12.378
20844112	20844125	-1	HNF-1 - 12.79
20844415	20844424	-1	MEF2 - 7.51
20844491	20844502	-1	TEF-1 - 9.08
20844705	20844716	-1	Myf - 7.337
20844708	20844719	-1	Myf - 10.659
20844711	20844722	-1	Myf - 15.399
20844892	20844903	-1	Irf-1 - 8.881
20844964	20844975	-1	Irf-1 - 9.806
20845248	20845259	-1	Myf - 7.845
20845257	20845268	-1	Myf - 7.769
20845323	20845334	-1	TEF-1 - 8.237
20845428	20845441	-1	HNF-1 - 11.277
20845543	20845553	-1	p50 - 9.048
20845561	20845570	-1	MEF2 - 11.533
20845570	20845579	-1	MEF2 - 7.51
20845721	20845730	-1	MEF2 - 8.832
20845944	20845957	-1	HNF-1 - 10.534
20846331	20846342	-1	Irf-1 - 8.674
20846377	20846388	-1	Myf - 7.489
20846380	20846391	-1	Myf - 7.425
20846427	20846444	-1	Irf-2 - 11.721
20846432	20846443	-1	Irf-1 - 12.467
20846743	20846754	-1	Irf-1 - 8.674
20846888	20846897	-1	MEF2 - 7.455
20846908	20846921	-1	Evi-1 - 10.365
20847087	20847098	-1	Irf-1 - 8.674
20847173	20847184	-1	bZIP911 - 10.4
20847220	20847231	-1	Irf-1 - 10.47
20847233	20847244	-1	Irf-1 - 10.524
20847296	20847307	-1	Myf - 7.489
20847405	20847420	-1	SU_h - 9.78
20847617	20847628	-1	Myf - 7.36
20847648	20847659	-1	Myf - 12.585
20847659	20847670	-1	Myf - 7.852
20847662	20847673	-1	Myf - 11.006
20847817	20847830	-1	RORalfa-2 - 8.548
20847833	20847844	-1	Myf - 7.819
20847975	20847988	-1	COUP-TF - 9.526
20848056	20848067	-1	Myf - 7.769
20848525	20848536	-1	Myf - 9.515
20848555	20848568	-1	COUP-TF - 9.299
20848682	20848691	-1	MEF2 - 11.533
20848691	20848700	-1	MEF2 - 7.51
20849581	20849592	-1	TEF-1 - 8.725
20849708	20849719	-1	TEF-1 - 9.08
20850082	20850101	-1	PPARgamma-RXRal - 18.86
20850223	20850238	-1	SU_h - 9.586
20850250	20850261	-1	Myf - 7.311
20850259	20850272	-1	HNF-1 - 9.37
20850368	20850381	-1	HNF-1 - 9.706
20850394	20850405	-1	Myf - 8.295
20850448	20850473	-1	Regulatory features from miranda analysis
20850450	20850473	-1	Regulatory features from miranda analysis
20850860	20851608	-1	DDOST – Exon11: ENSE00001281968
20850912	20850933	-1	Regulatory features from miranda analysis
20851052	20851072	-1	Regulatory features from miranda analysis
20851062	20851084	-1	Regulatory features from miranda analysis
20851063	20851084	-1	Regulatory features from miranda analysis
20851132	20851154	-1	Regulatory features from miranda analysis
20851133	20851154	-1	Regulatory features from miranda analysis
20851133	20851154	-1	Regulatory features from miranda analysis
20851133	20851156	-1	Regulatory features from miranda analysis
20851133	20851154	-1	Regulatory features from miranda analysis
20851133	20851155	-1	Regulatory features from miranda analysis
20851134	20851155	-1	Regulatory features from miranda analysis
20851134	20851155	-1	Regulatory features from miranda analysis
20851135	20851154	-1	Regulatory features from miranda analysis
20851135	20851156	-1	Regulatory features from miranda analysis
20851202	20851213	-1	bZIP911 - 11.248
20851291	20851304	-1	HNF-1 - 11.724
20851342	20851364	-1	Regulatory features from miranda analysis
20851343	20851364	-1	Regulatory features from miranda analysis
20851357	20851372	-1	SU_h - 12.681
20851679	20851690	-1	Myf - 7.334
20851701	20851807	-1	DDOST – Exon10: ENSE00000756208

## Sheet: miRNA target sites
PINK1:	Start	End	Length	Sequence	Reg. factor	Reg. feature
	20850448	20850473	26 bp	TACTCTGAAGGTGAGAATATTTTGTG	hsa-miR-520g	ENST00000289840:hsa-miR-520g
	20850450	20850473	24 bp	CTCTGAAGGTGAGAATATTTTGTG	hsa-miR-520h	ENST00000289840:hsa-miR-520h
DDOST:			Length	Sequence	Reg. factor	Reg. feature
	20851343	20851364	22 bp	AAAATGGCACAACTTTACCTCT	dre-miR-301a	ENST00000235894:dre-miR-301a
					dre-miR-301b	ENST00000235894:dre-miR-301b
					dre-miR-301c	ENST00000235894:dre-miR-301c
					dre-miR-454a	ENST00000235894:dre-miR-454a
					dre-miR-454b	ENST00000235894:dre-miR-454b
	20850912	20850933	22 bp	GACTCTGTCTCAAATATAAATA	dre-miR-462	ENST00000235894:dre-miR-462
	20851134	20851155	22 bp	AGGCAGGCGGCTCACGAGGTCA	ggo-miR-18	ENST00000235894:ggo-miR-18
					ggo-miR-20	ENST00000235894:ggo-miR-20
					hsa-miR-18a	ENST00000235894:hsa-miR-18a
					hsa-miR-18b	ENST00000235894:hsa-miR-18b
	20851133	20851155	23 bp	AGGCAGGCGGCTCACGAGGTCAG	hsa-miR-20a	ENST00000235894:hsa-miR-20a
					hsa-miR-20b	ENST00000235894:hsa-miR-20b
	20851342	20851364	23 bp	AAAATGGCACAACTTTACCTCTG	hsa-miR-301	ENST00000235894:hsa-miR-301
	20851133	20851154	22 bp	GGCAGGCGGCTCACGAGGTCAG	hsa-miR-372	ENST00000235894:hsa-miR-372
	20851063	20851084	22 bp	AAGTACAAAAAATTAGCTGGGC	hsa-miR-448	ENST00000235894:hsa-miR-448
	20851062	20851084	23 bp	AAGTACAAAAAATTAGCTGGGCG	hsa-miR-493	ENST00000235894:hsa-miR-493
	20851134	20851155	22 bp	AGGCAGGCGGCTCACGAGGTCA	hsa-miR-519d	ENST00000235894:hsa-miR-519d
	20851052	20851072	21 bp	TTAGCTGGGCGTGGTGGTGGG	hsa-miR-519e	ENST00000235894:hsa-miR-519e
	20851135	20851154	20 bp	GGCAGGCGGCTCACGAGGTC	hsa-miR-520b	ENST00000235894:hsa-miR-520b
	20851133	20851156	24 bp	GAGGCAGGCGGCTCACGAGGTCAG	hsa-miR-520g	ENST00000235894:hsa-miR-520g
	20851135	20851156	22 bp	GAGGCAGGCGGCTCACGAGGTC	hsa-miR-520h	ENST00000235894:hsa-miR-520h
	20851133	20851154	22 bp	GGCAGGCGGCTCACGAGGTCAG	hsa-miR-93	ENST00000235894:hsa-miR-93
	20851132	20851154	23 bp	GGCAGGCGGCTCACGAGGTCAGG	mmu-miR-291-3p	ENST00000235894:mmu-miR-291-3p
	20851133	20851154	22 bp	GGCAGGCGGCTCACGAGGTCAG	mmu-miR-294	ENST00000235894:mmu-miR-294
